# Supplementary material for: Validation of the English Version of the General Dietary Behavior Inventory (GDBI-E)
Source: Int J Environ Res Public Health. 2022 Mar 1;19(5):2883. doi: 10.3390/ijerph19052883 (PMC8910314; doi:10.3390/ijerph19052883)
Supplement: Supplementary file 1 [file ijerph-19-02883-s001.zip]

Archive with 1 entries (1 files):
- ijerph-1571563-supplementary.pdf
